# Supplementary material for: A Spatial Control for Correct Timing of Gene Expression during the Escherichia coli Cell Cycle
Source: Genes (Basel). 2016 Dec 23;8(1):1. doi: 10.3390/genes8010001 (PMC5294996; doi:10.3390/genes8010001)
Supplement: Supplementary file 1 [file genes-08-00001-s001.zip]

Archive with 3 entries (2 files):
- genes-149818-sup-final/
- genes-149818-sup-final/genes-149818-supplementary-final.docx
- genes-149818-sup-final/MOVIE-S1.mp4
